# Supplementary material for: FlyOde - a platform for community curation and interactive visualization of dynamic gene regulatory networks in Drosophila eye development
Source: F1000Res. 2015 Dec 21;4:1484. [Version 1] doi: 10.12688/f1000research.7556.1 (PMC4786896; doi:10.12688/f1000research.7556.1)
Supplement: Supplementary file 1 [file f1000research-4-8136-s0001.tgz]

Archive with 1 entries (1 files):
- 6b97fde5-6cd1-480a-bd60-0713c234bd90.pdf
